# Supplementary material for: Epidemiology and genetic diversity of invasive Neisseria meningitidis strains circulating in Portugal from 2003 to 2020
Source: Int Microbiol. 2023 Dec 7;27(4):1125–36. doi: 10.1007/s10123-023-00463-w (PMC11300501; doi:10.1007/s10123-023-00463-w)
Supplement: Supplementary file 2 — Supplementary file2 (XLSX 12 KB) [file 10123_2023_463_MOESM2_ESM.xlsx]

## Sheet: Folha1
Supplementary Table 1. Number of confirmed cases of IMD in Portugal in an 18-year period of surveillance (2003-2020) by year of onset and serogroup.
Abbreviations: Nº, number of cases
	Serogroup B			Serogroup C		Serogroup Y		Serogroup W		Others/Non-groupable		Unknown
Year of onset	Nº			Nº		Nº		Nº		Nº		Nº		Total number of cases
2003	70			51		0		6		4		15		146
2004	93			15		4		4		2		7		125
2005	98			16		2		2		2		17		137
2006	77			15		5		1		1		4		103
2007	82			4		3		1		1		7		98
2008	57			0		3		0		2		1		63
2009	58			1		2		0		1		5		67
2010	49			6		0		0		5		22		82
2011	55			2		10		0		1		10		78
2012	45			3		4		1		2		14		69
2013	48			2		3		1		0		7		61
2014	34			2		5		0		3		10		54
2015	48			4		7		0		2		5		66
2016	31			0		6		1		0		4		42
2017	32			2		4		2		2		6		48
2018	42			5		6		5		0		1		59
2019	31			3		5		9		1		8		57
2020	20			4		3		3		1		6		37
Total number of cases	970		135			72		36		30		149		1392
