# Supplementary material for: Epidemiology and genetic diversity of invasive Neisseria meningitidis strains circulating in Portugal from 2003 to 2020
Source: Int Microbiol. 2023 Dec 7;27(4):1125–36. doi: 10.1007/s10123-023-00463-w (PMC11300501; doi:10.1007/s10123-023-00463-w)
Supplement: Supplementary file 3 — Supplementary file3 (XLSX 36 KB) [file 10123_2023_463_MOESM3_ESM.xlsx]

## Sheet: Folha1
Supplementary Table 2. Metadata of the studied N. meningitidis genomes (20012-2020) available in the Neisseria PubMLST database used for core genome MLST comparison (https://pubmlst.org/neisseria/).
Geographical region* classified according to the Nomenclature of Territorial Units for Statistics (NUTS III). Abbreviations: ND, no determined. - Unassigned clonal complex.
PubMLST_ID	Geographical region*	Year	Gender	Age	Disease	Source	Serogroup	MLST_ST	Clonal complex (cc)	PorA VR1, VR2	FetA	No. Contigs	Genome size (bp)
74331	Viseu_Dao_Lafoes	2012	male	11_month	septicaemia	blood	B	ST-103	cc103	5-1, 10-46	F3-9	170	2139788
74333	Beira_Baixa	2012	female	33	meningitis	CSF	Y	ST-23	cc23	5-2, 10-28	F4-1	190	2092119
74334	Lisboa	2012	female	63	septicaemia	blood	B	ST-213	cc213	22, 14	F1-7	325	2203491
74335	Lisboa	2012	female	31	meningitis	CSF	C	ST-11	cc11	5-1, 10-8	F3-6	185	2135498
74336	Aveiro	2012	female	4	meningitis	CSF	B	ST-7013	-	22, 9	F5-12	176	2211315
76980	Porto	2012	female	4_month	meningitis	CSF	B	ST-1163	cc269	22, 9	F1-55	279	2154216
76981	Porto	2012	male	1	meningitis	CSF	B	ST-1163	cc269	22, 9	F1-55	238	2150958
76982	Lisboa	2012	male	3_month	septicaemia	blood	B	ST-15503	cc213	22, 14	F3-7	305	2158456
76983	Lisboa	2012	female	4	meningitis	CSF	B	ST-41	cc41-44	7-2, 4	F1-5	262	2191379
76984	Lisboa	2012	female	15	meningitis	CSF	B	ST-15501	cc32	19, 15	F5-1	245	2076201
76985	Tamega_e_Sousa	2012	male	1	septicaemia	blood	B	ST-1946	cc461	19-2, 13-1	F-ND	312	2167929
76986	Coimbra	2012	male	20	septicaemia	blood	Y	ST-10346	-	18-1, 3	F5-8	299	2138481
77195	Viseu_Dao_Lafoes	2012	male	32	septicaemia	blood	Y	ST-23	cc23	5-2,10-1	F4-1	157	2084298
77196	Cavado	2012	male	1	meningitis_and_septicaemia	blood	B	ST-2288	cc41-44	22, 14-6	F1-7	144	2121753
92753	Coimbra	2012	female	88	septicaemia	blood	W	ST-184	cc22	18-1, 3	F4-1	172	2209181
93823	Porto	2012	male	1	septicaemia	blood	B	ST-10343	cc60	5, 2	F1-7	197	2098238
93824	Aveiro	2012	male	46	meningitis	CSF	B	ST-409	cc41-44	19, 13-15	F1-5	160	2121358
93825	Lisboa	2012	male	6	septicaemia	blood	B	ST-2003	-	17, 9	F5-5	207	2169230
93826	Lisboa	2012	male	3	septicaemia	blood	B	ST-34	cc32	19-36, 15	F5-1	160	2111199
93827	Alentejo_Central	2012	female	Unknown	invasive	Unknown	B	ST-409	cc41-44	18-1, 34	F2-14	112	2078891
93828	Aveiro	2012	male	1	septicaemia	blood	B	ST-14889	-	17, 9-10	F1-68	185	2149781
93829	Coimbra	2012	female	3	septicaemia	blood	B	ST-3541	cc37	17, 9	F4-5	305	2133579
93830	Lisboa	2012	male	2	septicaemia	blood	B	ST-2561	cc269	22, 9	F5-12	274	2162470
93831	Porto	2012	male	2	septicaemia	blood	B	ST-1434	-	7-44, 13-1	F5-2	293	2125605
93832	Leiria	2012	female	5_month	septicaemia	blood	B	ST-10344	cc35	22-1, 14	F4-1	272	2104396
93833	Leiria	2012	male	4	septicaemia	blood	B	ST-15515	cc254	5-1, 2-2	F5-5	267	2110993
93834	Leiria	2012	male	18	septicaemia	blood	B	ST-303	cc41-44	18-7, 9	F1-80	256	2114986
93836	Lisboa	2012	male	2	septicaemia	blood	B	ST-5368	cc11	5-1, 10-8	F3-6	276	2101284
93837	Acores	2012	male	7_month	septicaemia	blood	B	ST-9415	cc41-44	17, 16-4	F3-1	234	2122982
93838	Lisboa	2012	female	1	meningitis	CSF	B	ST-10345	-	7-2, 13-1	F1-55	271	2179000
93839	Oeste	2012	female	17	meningitis	CSF	B	ST-283	cc269	7-2, 16	F5-50	329	2126161
93840	Lisboa	2012	female	41	meningitis	CSF	B	ST-5368	cc11	5-1, 10-8	F3-6	239	2099988
93841	Porto	2012	female	10	meningitis	CSF	B	ST-162	cc162	7-2, 4	F5-9	270	2083085
93842	Viseu_Dao_Lafoes	2012	female	1	septicaemia	blood	B	ST-1163	cc269	19, 15	F5-12	264	2155583
93843	Porto	2012	male	2	meningitis	CSF	B	ST-162	cc162	7-2, 4	F5-9	277	2096804
93844	Cavado	2012	female	41	septicaemia	blood	Y	ST-4446	cc23	7-2, 13-1	F4-1	270	2066563
76941	Cavado	2013	female	16	meningitis	CSF	B	ST-1946	cc461	18-1, 3	F3-9	284	2162024
76942	Porto	2013	male	7	meningitis	CSF	B	ST-41	cc41-44	7-2, 4	F1-5	252	2121690
76943	Leiria	2013	male	4_month	septicaemia	blood	B	ST-1475	cc41-44	7-2, 4	F5-8	218	2072081
76944	Lisboa	2013	male	4_month	meningitis_and_septicaemia	CSF	B	ST-8054	cc41-44	7-2, 4	F1-5	263	2160318
76945	Leiria	2013	female	4_month	septicaemia	blood	B	ST-41	cc41-44	7-2, 4	F1-5	290	2162573
76946	Baixo_Alentejo	2013	male	5	meningitis_and_septicaemia	blood	B	ST-1475	cc41-44	7-2, 4	F5-8	212	2074742
76947	Ave	2013	male	66	meningitis_and_septicaemia	blood	B	ST-160	cc35	22-1, 14	F4-1	240	2093751
76948	Porto	2013	male	3_month	meningitis	CSF	B	ST-2288	cc41-44	22, 14-6	F1-7	262	2070054
76949	Algarve	2013	male	19	meningitis	CSF	B	ST-303	cc41-44	18-7, 9	F1-80	246	2118593
76950	Lisboa	2013	female	10_month	meningitis	CSF	B	ST-1946	cc461	19-2, 13-1	F3-9	289	2219579
76952	Algarve	2013	male	22	meningitis	CSF	B	ST-3496	cc213	22, 14	F5-9	281	2166261
76953	Porto	2013	male	73	septicaemia	blood	B	ST-461	cc461	5-2, 10-2	F3-9	326	2168204
76955	Acores	2013	male	3_month	meningitis	CSF	B	ST-516	cc18	7-1, 1	F3-6	312	2151335
76956	Alentejo_Central	2013	female	9_month	septicaemia	blood	B	ST-35	cc35	22-1, 14	F-ND	245	2100255
76957	Madeira	2013	female	1_month	septicaemia	blood	B	ST-1097	cc41-44	17-1, 23-2	F1-5	250	2108841
76958	Porto	2013	female	6_month	meningitis	CSF	B	ST-41	cc41-44	7-2, 4	F1-5	260	2154077
76959	Aveiro	2013	male	10_month	septicaemia	blood	B	ST-10812	cc162	22, 14	F3-6	239	2052504
76960	Coimbra	2013	male	25	meningitis	CSF	B	ST-10811	cc41-44	7-2, 4	F1-5	230	2193583
76961	Lisboa	2013	male	8	septicaemia	blood	B	ST-10814	-	22, 14	F4-1	289	2176567
76962	Baixo_Alentejo	2013	male	8_month	meningitis	CSF	B	ST-10810	cc213	22, 14	F5-5	303	2186084
76963	Douro	2013	female	4_month	septicaemia	blood	B	ST-10813	cc41-44	5-1, 10-1	F1-5	248	2170273
76964	Oeste	2013	ND	5_month	septicaemia	blood	B	ST-146	cc41-44	22, 14-48	F1-5	240	2115349
76965	Acores	2013	female	1	meningitis	CSF	B	ST-10815	cc32	7, 16	F1-5	282	2136403
74330	Cavado	2013	male	80	septicaemia	blood	Y	ST-15505	cc167	5-1, 10-4	F4-1	150	2110809
76966	Douro	2013	female	55	meningitis	CSF	B	ST-10809	-	22, 14	F4-21	328	2168205
93819	Lisboa	2013	ND	24	septicaemia	blood	Y	ST-1655	cc23	5-1, 10-1	F4-1	168	2108803
92752	Lisboa	2013	male	50	meningitis	CSF	W	ST-11	cc11	5, 2	F1-1	235	2081406
93398	Oeste	2013	female	57	meningitis	CSF	C	ST-11	cc11	5, 2	F3-3	147	2124234
93397	Coimbra	2013	female	8_month	septicaemia	blood	B	ST-461	cc461	19-1, 13-1	F3-9	228	2225367
93820	Lisboa	2013	male	5_month	meningitis	CSF	B	ST-41	cc41-44	7-1, 1	F1-5	237	2161103
93821	Viseu_Dao_Lafoes	2013	male	20	meningitis	CSF	B	ST-213	cc213	22, 14	F5-5	211	2204380
93822	Douro	2013	male	2	septicaemia	blood	B	ST-3754	cc41-44	7-2, 4	F1-5	217	2138206
74314	Lisboa	2014	female	83	septicaemia	blood	X	ST-11209	cc103	7-2, 4	F3-9	203	2088834
74315	Lisboa	2014	female	65	meningitis_and_septicaemia	blood	C	ST-60	cc60	5, 2	F3-3	155	2093327
74316	Lisboa	2014	male	11_month	septicaemia	blood	B	ST-213	cc213	22, 14	F5-5	341	2136411
74317	Oeste	2014	male	43	meningitis	CSF	B	ST-3343	-	7-1, 1	F5-5	287	2152137
74318	Lisboa	2014	female	4_month	septicaemia	blood	B	ST-11215	cc162	7-2, 4	F5-9	247	2045292
74319	Lisboa	2014	male	41	septicaemia	blood	B	ST-162	cc162	7-2, 4	F5-9	227	2066552
74320	Madeira	2014	female	72	septicaemia	blood	Y	ST-103	cc103	22, 14	F3-9	247	2042959
74321	Tamega_e_Sousa	2014	female	28	meningitis	CSF	B	ST-1255	cc41-44	7-2, 4	F1-5	247	2165323
74322	Lisboa	2014	male	8	meningitis	CSF	B	ST-10345	-	7-2, 13-1	F1-55	255	2118168
74323	Porto	2014	female	1	septicaemia	blood	Y	ST-23	cc23	5-2, 10-12	F1-144	213	2023737
74324	Cavado	2014	female	7_month	meningitis	CSF	B	ST-1946	cc461	18-1, 3	F3-9	320	2078331
74325	Lisboa	2014	female	8	septicaemia	blood	B	ST-6604	cc269	22, 9	F5-12	265	2137084
74326	Algarve	2014	female	4	meningitis	CSF	B	ST-3496	cc213	22, 14	F5-5	279	2151693
74327	Viseu_Dao_Lafoes	2014	male	1	meningitis	CSF	B	ST-11216	cc461	19-2, 13-1	F3-9	244	2161574
76967	Acores	2014	male	43	meningitis	CSF	B	ST-3115	cc213	22, 14	F5-5	328	2200573
76968	Leiria	2014	male	3_month	septicaemia	blood	B	ST-162	cc162	7-2, 4	F5-9	263	2079388
76969	Porto	2014	female	6	meningitis	CSF	Y	ST-11213	cc23	5-2, 10-2	F2-13	239	2056781
76970	Beiras_e_Serra_da_Estrela	2014	male	60	meningitis	CSF	B	ST-11002	-	22, 9	F1-55	269	2158926
76971	Algarve	2014	male	6	septicaemia	blood	B	ST-275	cc269	22, 9	F5-12	234	2147601
76972	Lisboa	2014	male	1	invasive	joint_fluid	B	ST-41	cc41-44	7-2, 4	F1-5	284	2199656
76973	Ave	2014	female	2	septicaemia	blood	B	ST-11214	-	7-44, 13-2	F1-120	320	2101663
76974	Oeste	2014	male	4_month	septicaemia	blood	B	ST-283	cc269	7-2, 16	F5-50	303	2109177
76975	Coimbra	2014	male	6	septicaemia	blood	B	ST-32	cc32	7-2, 16-13	F5-1	237	2146617
76976	Aveiro	2014	male	74	septicaemia	blood	B	ST-213	cc213	22, 14	F5-5	315	2143666
76977	Lisboa	2014	female	11_month	septicaemia	blood	B	ST-479	cc269	19, 13-1	F5-1	279	2124401
76978	Cavado	2014	female	89	septicaemia	blood	Y	ST-23	cc23	5-2, 10-1	F4-1	243	2057209
93392	Douro	2014	male	10_month	meningitis	CSF	B	ST-409	cc41-44	18-1, 34	F1-5	131	2095735
93393	Porto	2014	female	4	septicaemia	blood	B	ST-11214	-	7-44, 13-2	F1-120	215	2072914
93394	Lisboa	2014	male	12	septicaemia	blood	B	ST-409	cc41-44	5-1, 2-2	F1-5	156	2117911
93395	Lisboa	2014	male	5_month	meningitis	CSF	B	ST-213	cc213	22, 14	F5-5	250	2178692
93396	Alto_Alentejo	2014	male	18	meningitis	CSF	B	ST-269	cc269	19-1, 15-11	F5-1	204	2182486
73790	Lisboa	2015	male	2	septicaemia	blood	B	ST-3122	cc213	22, 14	F5-5	223	2214857
73791	Lisboa	2015	male	10	meningitis_and_septicaemia	CSF	B	ST-213	cc213	22, 14	F5-5	330	2099802
73792	Porto	2015	male	14	septicaemia	blood	B	ST-2288	cc41-44	22, 14-6	F3-9	220	2078166
73793	Beiras_e_Serra_da_Estrela	2015	male	5_month	septicaemia	blood	B	ST-11830	cc162	7-2, 4	F1-5	286	2031247
73795	Beiras_e_Serra_da_Estrela	2015	male	2_month	meningitis	CSF	B	ST-3327	cc865	21, ND	F5-2	301	2126706
73796	Beiras_e_Serra_da_Estrela	2015	male	65	meningitis_and_septicaemia	blood	B	ST-1163	cc269	22, 9	F5-12	193	2177359
73797	Leziria_do_Tejo	2015	female	56	meningitis	CSF	B	ST-162	cc162	7-36, 4	F5-9	218	2133423
73798	Douro	2015	male	1	meningitis	CSF	B	ST-275	cc269	19, 15	F5-12	195	2155252
73800	Algarve	2015	female	29	meningitis	CSF	B	ST-213	cc213	22, 14	F2-9	208	2180173
73801	Viseu_Dao_Lafoes	2015	female	62	meningitis	CSF	B	ST-5578	cc18	12-1, 13-1	F1-5	303	2118529
73802	Lisboa	2015	female	61	meningitis_and_septicaemia	blood	B	ST-409	cc41-44	5-1, 2-2	F1-5	351	2040007
73803	Porto	2015	male	6	meningitis	CSF	B	ST-1434	-	7-2, 13-2	F5-2	329	2166972
73804	Lisboa	2015	female	53	meningitis	CSF	B	ST-1572	cc1572	7-12, 14	F2-1	231	2050388
73805	Lisboa	2015	male	26	meningitis	CSF	B	ST-11835	cc213	22, 14	F3-9	330	2098107
73806	Leiria	2015	female	88	septicaemia	blood	B	ST-275	cc269	22, 9	F5-12	295	2083760
73807	Lisboa	2015	female	64	meningitis_and_septicaemia	CSF	B	ST-409	cc41-44	5-1, 2-2	F1-5	246	2035214
73809	Porto	2015	male	3_month	meningitis	CSF	B	ST-35	cc35	22-1, 14	F4-1	316	2041504
73811	Terras_de_Tras-os-Montes	2015	male	5	meningitis_and_septicaemia	blood	B	ST-3496	cc213	22, 14	F5-5	333	2123412
73812	Lisboa	2015	male	47	meningitis	CSF	B	ST-162	cc162	7-2, 4	F5-9	241	2057654
73813	Alto_Minho	2015	male	20	septicaemia	blood	B	ST-11836	cc461	19-2, 13-1	F1-18	335	2173945
73814	Aveiro	2015	male	5	septicaemia	blood	B	ST-7606	cc41-44	22, 14-6	F1-7	237	2051690
73815	Ave	2015	male	51	septicaemia	blood	E	ST-2151	cc254	5-1, 2-2	F3-6	273	2045512
73816	Douro	2015	male	53	meningitis	CSF	B	ST-11429	-	22, 9	F5-2	281	2061850
73817	Porto	2015	female	3	meningitis	CSF	B	ST-32	cc32	7-2, 16	F3-3	259	2075192
73818	Porto	2015	female	8	septicaemia	blood	B	ST-3541	cc37	17, 9	F2-9	235	2092946
73819	Acores	2015	male	4_month	meningitis	CSF	B	ST-213	cc213	22, 14	F5-5	275	2139084
73821	Porto	2015	female	2	meningitis_and_septicaemia	blood	B	ST-2288	cc41-44	22, 14-6	F1-7	165	2153620
73822	Alto_Minho	2015	female	1	septicaemia	blood	B	ST-3496	cc213	22, 14	F2-9	332	2140923
73823	Lisboa	2015	male	2	septicaemia	blood	B	ST-60	cc60	5, 2	F3-3	184	2084033
73824	Coimbra	2015	male	14	meningitis	CSF	B	ST-1655	cc23	5-1, 10-4	F4-1	269	2016149
73794	Cavado	2015	male	3	meningitis	CSF	Y	ST-4446	cc23	7-2, 13-1	F4-1	174	2053631
73799	Porto	2015	female	11	meningitis	CSF	Y	ST-23	cc23	5-2, 10-2	F2-13	248	2042302
73820	Coimbra	2015	male	15	septicaemia	blood	Y	ST-23	cc23	5-2, 10-1	F4-1	254	2004516
73825	Coimbra	2015	female	78	septicaemia	blood	Y	ST-10346	-	18-1, 3	F5-8	271	2116932
73808	Lisboa	2015	female	68	meningitis_and_septicaemia	blood	C	ST-60	cc60	5, 2	F3-3	391	2006401
73810	Lisboa	2015	female	24	meningitis	CSF	C	ST-11	cc11	5-1, 10-8	F3-6	202	2134775
73772	Lisboa	2016	female	69	meningitis	CSF	B	ST-2288	cc41-44	22, 14-6	F1-3	235	2069630
73773	Lisboa	2016	female	80	septicaemia	blood	B	ST-35	cc35	22-1, 14	F4-1	334	2064128
73774	Lisboa	2016	female	62	meningitis	CSF	B	ST-3122	cc213	22, 14	F5-5	267	2123854
73775	Lisboa	2016	male	2	septicaemia	blood	B	ST-162	cc162	7-2, 4	F5-9	268	2036735
73776	Lisboa	2016	female	6_month	meningitis_and_septicaemia	CSF	B	ST-461	cc461	19-2, 13-1	F3-9	212	2221495
73777	Lisboa	2016	female	4	meningitis_and_septicaemia	CSF	B	ST-1946	cc461	19-2, 13-1	F3-9	278	2146167
73778	Algarve	2016	female	3	meningitis_and_septicaemia	CSF	B	ST-41	cc41-44	12-1, 13-1	F5-37	249	2132901
73779	Lisboa	2016	male	32	meningitis	CSF	B	ST-11	cc11	5-1, 10-8	F3-6	244	2080057
73780	Leiria	2016	male	49	meningitis	CSF	B	ST-461	cc461	19-2, 13-1	F3-9	318	2107697
73781	Douro	2016	male	1_month	septicaemia	blood	B	ST-1475	cc41-44	7-2, 4	F5-8	261	2040123
73782	Coimbra	2016	male	1_month	meningitis_and_septicaemia	blood	B	ST-15506	cc41-44	22, 14-6	F1-61	229	2093064
73783	Acores	2016	female	5	septicaemia	blood	B	ST-5571	-	22, 14	F5-1	235	2096722
73784	Douro	2016	male	34	meningitis	CSF	Y	ST-13119	cc23	5-2,10-1	F5-12	248	2017757
73785	Douro	2016	male	77	meningitis_and_septicaemia	CSF	B	ST-13120	-	7-2, 14	F1-7	287	2121685
73786	Lisboa	2016	female	3	septicaemia	blood	B	ST-213	cc213	22, 14	F5-5	393	2069959
73787	Coimbra	2016	male	26	meningitis	CSF	B	ST-10811	cc41-44	7-2, 4	F5-5	251	2147034
73788	Baixo_Alentejo	2016	male	7	invasive	joint_fluid	B	ST-409	cc41-44	5-1, 2-2	F1-5	364	2060385
73789	Aveiro	2016	female	4	septicaemia	blood	B	ST-162	cc162	7-2, 4	F5-9	226	2090843
74309	Alentejo_Central	2016	male	3_month	septicaemia	blood	B	ST-1475	cc41-44	7-2, 4	F5-8	295	2029701
74311	Lisboa	2016	female	2	septicaemia	blood	B	ST-162	cc162	7-2, 4	F5-9	258	2051258
74312	Lisboa	2016	female	63	septicaemia	blood	B	ST-1475	cc41-44	7-2, 4	F5-8	183	2084255
92751	Ave	2016	male	6	septicaemia	blood	W	ST-13394	cc22	18-1, 3	F4-1	252	2154294
92862	Coimbra	2016	male	9_month	septicaemia	blood	B	ST-8052	cc41-44	5-2, 10-1	F1-5	154	2192027
92863	Lisboa	2016	male	7	meningitis	CSF	B	ST-409	cc41-44	18-1, 34	F1-23	205	2097703
92864	Alto_Minho	2016	female	2	meningitis_and_septicaemia	blood	B	ST-13117	cc213	22, 9	F5-5	203	2230356
92865	Lisboa	2016	female	83	septicaemia	blood	Y	ST-103	cc103	5-1,10-46	F3-9	188	2140040
92866	Alto_Minho	2016	male	60	septicaemia	blood	B	ST-213	cc213	22, 14	F5-5	190	2202412
92867	Lisboa	2016	female	6	septicaemia	blood	B	ST-3110	-	21, 16	F4-1	175	2244092
92868	Lisboa	2016	female	57	septicaemia	blood	B	ST-13116	cc41-44	22, 14-13	F1-7	185	2196163
92870	Madeira	2016	male	55	meningitis_and_septicaemia	blood	B	ST-461	cc461	19-2, 13	F4-17	193	2211759
92871	Lisboa	2016	male	57	septicaemia	blood	B	ST-6416	cc269	22, 9	F1-55	157	2198818
73826	Porto	2017	female	2	septicaemia	blood	B	ST-32	cc32	7-2, 16-26	F3-3	284	2103539
73827	Lisboa	2017	female	79	septicaemia	blood	B	ST-162	cc162	7-2, 4	F5-9	221	2120189
92831	Porto	2017	male	1	septicaemia	blood	B	ST-32	cc32	7-2, 16-26	F3-3	256	2128779
92832	Lisboa	2017	male	1	septicaemia	blood	B	ST-11724	cc865	19, 15-1	F1-6	263	2098359
92833	Lisboa	2017	female	39	meningitis	CSF	B	ST-2922	cc41-44	7-2, 4	F5-2	182	2159820
92835	Porto	2017	female	80	septicaemia	blood	B	ST-11523	cc213	22, 14	F1-7	231	2195399
92836	Viseu_Dao_Lafoes	2017	female	5	septicaemia	blood	B	ST-3934	-	22, 9	F5-12	186	2220744
92837	Lisboa	2017	female	57	septicaemia	blood	B	ST-14263	-	5-1, 10-26	F5-5	134	2096495
92838	Lisboa	2017	male	7_month	meningitis	CSF	B	ST-2264	cc32	7-2, 4	F5-1	183	2216691
92839	Cavado	2017	female	57	septicaemia	blood	B	ST-8758	cc32	19, 15	F5-1	143	2177312
92840	Coimbra	2017	male	1_month	septicaemia	blood	B	ST-944	cc41-44	19, 15	F1-5	157	2175806
92841	Cavado	2017	female	3	septicaemia	blood	B	ST-213	cc213	22, 14	F5-5	176	2176033
92842	Acores	2017	male	1	meningitis	CSF	B	ST-14266	cc35	22-1, 14	F4-1	143	2143812
92844	Viseu_Dao_Lafoes	2017	male	3_month	meningitis_and_septicaemia	blood	B	ST-162	cc162	7-2, 4	F5-9	167	2121596
92845	Acores	2017	male	9_month	meningitis	CSF	B	ST-14878	cc213	22, 14	F5-5	207	2218556
92846	Lisboa	2017	male	67	septicaemia	blood	B	ST-33	cc32	19, 15	F5-1	139	2214760
92847	Lisboa	2017	male	3_month	meningitis	CSF	B	ST-213	cc213	22, 14	F5-5	182	2172826
92848	Porto	2017	female	22	septicaemia	blood	B	ST-14879	cc41-44	5-1, 2-2	F1-5	134	2118823
92851	Ave	2017	male	1	meningitis	CSF	B	ST-3496	cc213	22, 14	F5-5	257	2236819
92852	Lisboa	2017	female	3_month	septicaemia	blood	B	ST-162	cc162	7-2, 4	F5-9	132	2124830
92853	Alto_Alentejo	2017	female	10	meningitis	CSF	B	ST-2818	cc254	5-1, 2-2	F5-5	209	2153493
92854	Porto	2017	female	7_month	meningitis	CSF	B	ST-14267	-	5-1, 10-13	F4-1	249	2231515
92855	Lisboa	2017	female	3	meningitis	CSF	B	ST-213	cc213	22, 14	F5-5	246	2194138
92856	Porto	2017	female	3_month	septicaemia	blood	B	ST-41	cc41-44	7-1, 1	F1-5	211	2158029
92857	Lisboa	2017	female	48	septicaemia	blood	B	ST-14268	cc269	22, 9	F1-55	219	2197047
92858	Coimbra	2017	female	46	septicaemia	blood	B	ST-14881	cc32	7, 16	F1-50	204	2162279
72838	Lisboa	2018	male	4	septicaemia	blood	B	ST-162	cc162	7-2, 4	F5-8	181	2065785
72839	Alentejo_Central	2018	male	1_month	septicaemia	blood	B	ST-1475	cc41-44	7-2, 4	F5-8	191	2072409
92756	Porto	2018	male	2_month	septicaemia	blood	B	ST-35	cc35	22-1, 14	F4-1	234	2157595
92757	Porto	2018	female	4	meningitis	CSF	B	ST-1768	-	21, 4	F5-2	233	2131048
92758	Lisboa	2018	male	5_month	meningitis	CSF	B	ST-213	cc213	22, 14	F5-5	289	2213134
92761	Lisboa	2018	female	3	meningitis	CSF	B	ST-14269	cc103	5-1, 10-46	F3-9	244	2137151
92764	Lisboa	2018	male	20	meningitis	CSF	B	ST-14270	cc269	22, 14	F5-1	275	2176852
92766	Tamega_e_Sousa	2018	male	55	meningitis	CSF	B	ST-5895	cc41-44	7-2, 13-2	F1-88	143	2181739
92767	Coimbra	2018	male	25	septicaemia	blood	B	ST-414	cc41-44	18, 25-61	F1-5	152	2119650
92769	Tamega_e_Sousa	2018	male	9_month	meningitis	CSF	B	ST-1946	cc461	19-2, 13-2	F-ND	208	2239507
92770	Porto	2018	female	36	septicaemia	blood	B	ST-7460	cc32	18-1, 30	F3-3	210	2096079
92771	Lisboa	2018	female	3_month	meningitis_and_septicaemia	blood	B	ST-409	cc41-44	18-1, 34	F2-9	234	2108110
92773	Coimbra	2018	male	2	septicaemia	blood	B	ST-14869	-	5-1, 1	F-ND	233	1943077
92775	Algarve	2018	female	1	meningitis	CSF	B	ST-14870	cc41-44	18, 25	F4-2	210	2102713
92777	Lisboa	2018	male	2_month	meningitis	CSF	B	ST-162	cc162	7-2, 4	F5-9	224	2082328
92778	Lisboa	2018	female	10	meningitis	CSF	B	ST-162	cc162	7-2, 4	F5-9	238	2082101
92779	Lisboa	2018	female	49	meningitis	CSF	B	ST-5615	-	18, 15	F4-21	159	2084343
92793	Algarve	2018	female	17	meningitis	CSF	B	ST-14271	cc461	19-2, 13-1	F3-9	281	2162340
92794	Porto	2018	female	25	septicaemia	blood	B	ST-213	cc213	22, 14	F4-1	291	2126712
92795	Ave	2018	male	2	septicaemia	blood	B	ST-213	cc213	22, 14	F1-5	273	2162625
92798	Leziria_do_Tejo	2018	male	6_month	septicaemia	blood	B	ST-2288	cc41-44	22, 14-13	F1-7	215	2051522
92800	Baixo_Alentejo	2018	female	11_month	meningitis	CSF	B	ST-14860	cc60	5, 2	F1-7	245	2039553
92801	Porto	2018	male	8_month	septicaemia	blood	B	ST-14874	cc41-44	18-1, 34	F1-5	327	1934785
92802	Lisboa	2018	male	1	septicaemia	blood	B	ST-1475	cc41-44	7-2, 4	F5-8	176	2071998
92803	Lisboa	2018	male	5_month	septicaemia	blood	B	ST-41	cc41-44	18-1, 30	F1-5	276	2111130
92804	Viseu_Dao_Lafoes	2018	male	88	septicaemia	blood	B	ST-213	cc213	19, 13-6	F5-5	295	2126410
92806	Coimbra	2018	female	1	meningitis	CSF	B	ST-4963	cc103	5-1, 10-46	F3-9	239	2080240
92807	Porto	2018	male	2_month	meningitis	CSF	B	ST-33	cc32	5, 2	F5-1	282	2157663
92808	Lisboa	2018	male	6_month	invasive	joint_fluid	B	ST-14269	cc103	5-1, 10-46	F5-5	348	2249427
92810	Algarve	2018	male	2	meningitis	CSF	B	ST-4237	cc865	7-1, 1	F1-6	223	2048138
92811	Porto	2018	female	1	meningitis	CSF	B	ST-213	cc213	22, 14-22	F5-5	307	2171608
92812	Porto	2018	female	4_month	meningitis	CSF	B	ST-14875	-	22, 9	F1-55	264	2155341
72819	Alentejo_Central	2019	male	2	meningitis	CSF	B	ST-409	cc41-44	18-1, 34	F2-9	198	2107124
72820	Lisboa	2019	male	49	meningitis	CSF	B	ST-409	cc41-44	18-1, 34	F1-5	260	2104630
72822	Tamega_e_Sousa	2019	male	18	meningitis	CSF	B	ST-43	cc41-44	5-43, 10-4	F1-5	179	2136692
72826	Porto	2019	female	2	septicaemia	blood	B	ST-35	cc35	22-1, 14	F4-1	220	2137181
72831	Beiras_e_Serra_da_Estrela	2019	female	62	meningitis	CSF	B	ST-162	cc162	7-2, 4	F5-9	218	2049949
72833	Lisboa	2019	female	4_month	meningitis	CSF	B	ST-14269	cc103	5-1, 10-46	F3-9	264	2075871
72834	Porto	2019	female	70	septicaemia	blood	B	ST-5895	cc41-44	7-2, 13-2	F1-88	264	2114430
72835	Lisboa	2019	female	1_month	meningitis	CSF	B	ST-15457	cc41-44	7-1, 1	F1-5	239	2164845
72836	Porto	2019	male	14	meningitis	CSF	B	ST-8071	cc213	22, 14	F5-5	289	2153664
91936	Ave	2019	female	2_month	meningitis	CSF	B	ST-162	cc162	7-2, 4	F5-9	348	2059944
91939	Beira_Baixa	2019	male	1_month	meningitis	CSF	B	ST-11	cc11	5-1, 10-8	F3-6	298	2108555
91940	Aveiro	2019	male	74	meningitis_and_septicaemia	blood	B	ST-639	cc32	19, 15	F5-1	352	2108657
91941	Tamega_e_Sousa	2019	female	4	meningitis	CSF	B	ST-35	cc35	22-1, 14	F-ND	284	2115025
91942	Medio_Tejo	2019	female	64	septicaemia	blood	B	ST-11523	cc213	22, 14	F1-7	376	2156377
91943	Medio_Tejo	2019	male	81	meningitis	CSF	B	ST-213	cc213	22, 14	F5-5	348	2168482
91944	Baixo_Alentejo	2019	male	1	meningitis	CSF	B	ST-14860	cc60	5, 2	F1-7	268	2038875
91945	Lisboa	2019	female	4_month	septicaemia	blood	B	ST-15455	cc213	22, 14	F4-1	366	2126958
91946	Lisboa	2019	female	67	meningitis	CSF	B	ST-11523	cc213	22, 14	F1-7	308	2162004
91947	Medio_Tejo	2019	male	19	meningitis	CSF	B	ST-14263	-	5-1, 10-26	F5-5	283	2055244
91948	Beiras_e_Serra_da_Estrela	2019	male	4	septicaemia	blood	B	ST-2288	cc41-44	22, 14-6	F1-80	372	2125484
91951	Beiras_e_Serra_da_Estrela	2019	male	6_month	meningitis_and_septicaemia	blood	B	ST-5895	cc41-44	7-2, 13-2	F1-88	335	2128169
92823	Leziria_do_Tejo	2019	male	21	meningitis	CSF	B	ST-639	cc32	19, 15	F5-1	283	2116488
92824	Aveiro	2019	male	2_month	meningitis	CSF	B	ST-14876	cc1572	7-12, 14	F1-7	299	2049724
92825	Porto	2019	male	7_month	meningitis	CSF	B	ST-14877	cc461	18-1, 3	F3-9	324	2149181
92826	Beiras_e_Serra_da_Estrela	2019	male	37	meningitis	CSF	B	ST-1163	cc269	22, 9	F1-55	274	2154544
92827	Porto	2019	male	11_month	septicaemia	blood	B	ST-3496	cc213	22, 14	F5-5	291	2184890
92828	Terras_de_Tras-os-Montes	2019	male	49	septicaemia	blood	B	ST-33	cc32	19, 15	F5-1	277	2087219
92829	Algarve	2019	male	5	meningitis	CSF	B	ST-1157	cc1157	17, 9	F1-15	263	2043076
92830	Lisboa	2019	female	3	meningitis	CSF	B	ST-213	cc213	22, 14	F5-5	304	2135901
72816	Lisboa	2020	female	6	meningitis	CSF	B	ST-457	cc35	22-1, 14	F4-1	243	2073120
77199	Aveiro	2020	male	14	septicaemia	blood	B	ST-11402	cc32	12-1, 13-1	F1-53	317	2045704
108022	Oeste	2020	male	4	meningitis	CSF	B	ST-11429	-	22, 9	F5-2	236	1945115
108025	Acores	2020	female	7	septicaemia	blood	B	ST-35	cc35	22-1, 14	F4-1	245	2038547
108027	Algarve	2020	male	2	septicaemia	blood	B	ST-33	cc32	12-1, 13-1	F5-1	302	2177282
108029	Viseu_Dao_Lafoes	2020	female	9	septicaemia	blood	B	ST-6402	cc35	22-1, 14	F4-1	246	2092460
108030	Lisboa	2020	male	3_month	meningitis	CSF	B	ST-2288	cc41-44	22, 14-6	F1-15	267	2081096
108035	Lisboa	2020	female	24	septicaemia	blood	B	ST-16708	cc269	22, 9	F1-55	250	2147739
108036	Tamega_e_Sousa	2020	male	1	septicaemia	blood	B	ST-16709	cc32	7, 16-26	F3-3	205	2096165
108037	Porto	2020	female	9	septicaemia	blood	B	ST-15925	-	22, 9	F5-2	252	2075916
108038	Lisboa	2020	male	2	meningitis	CSF	B	ST-409	cc41-44	18-1, 34	F2-14	225	2080043
108039	Beiras_e_Serra_da_Estrela	2020	female	6	septicaemia	blood	B	ST-162	cc162	7-2, 4	F5-8	234	2109400
108040	Tamega_e_Sousa	2020	female	69	septicaemia	blood	B	ST-11216	cc461	19-2, 13-1	F3-9	263	2164651
108041	Lisboa	2020	female	3	septicaemia	blood	B	ST-479	cc269	19, 13-2	F5-1	265	2116610
108042	Algarve	2020	male	4_month	meningitis	CSF	B	ST-10690	cc213	22, 14	F5-5	260	2060989
108043	Madeira	2020	female	81	meningitis_and_septicaemia	blood	B	ST-2288	cc41-44	22, 14-6	F4-1	242	2104531
118403	Lisboa	2020	male	71	Unknown	Unknown	B	ST-3113	cc213	22, 14	F3-4	300	2102394
118404	Lisboa	2020	female	91	Unknown	Unknown	B	ST-16708	cc269	22, 9	F1-55	282	2124696
91550	Lisboa	2015	male	16	meningitis	CSF	B	ST-409	cc41-44	5-1, 2-2	F1-5	176	2118894
91551	Medio_Tejo	2015	female	5_month	septicaemia	blood	B	ST-11840	cc1157	17, 9	F1-15	251	2090636
91555	Aveiro	2015	male	1	septicaemia	blood	B	ST-14858	-	22, 14	F-ND	321	2200773
91557	Lisboa	2015	female	5	septicaemia	blood	B	ST-409	cc41-44	18-1, 34	F1-123	158	2135142
91556	Alto_Alentejo	2015	male	20	meningitis	CSF	C	ST-11	cc11	5-1, 10-8	F3-6	149	2126121
91558	Lisboa	2015	male	2	septicaemia	blood	B	ST-409	cc41-44	18-1, 34	F1-123	138	2113006
91559	Lisboa	2015	male	55	septicaemia	blood	B	ST-12038	cc1157	17, 9	F5-36	149	2095676
92860	Alentejo_Central	2016	female	8_month	meningitis_and_septicaemia	blood	Y	ST-23	cc23	5-1, 2-2	F5-8	166	2111272
92861	Lisboa	2016	male	11	septicaemia	blood	Y	ST-9119	cc103	5-1, 10-46	F3-9	138	2139864
92865	Lisboa	2016	female	83	septicaemia	blood	Y	ST-103	cc103	5-1, 10-46	F3-9	188	2140040
92869	Lisboa	2016	male	67	septicaemia	blood	Y	ST-103	cc103	5-1, 10-46	F3-9	219	2130601
92834	Douro	2017	male	1	septicaemia	blood	Y	ST-4963	cc103	5-1, 10-46	F3-9	145	2147891
92849	Lisboa	2017	female	2	septicaemia	blood	Y	ST-23	cc23	5-2, 10-1	F4-1	152	2091611
92763	Leiria	2018	male	17	meningitis_and_septicaemia	blood	Y	ST-14868	cc23	5-1, 10-4	F4-1	163	2092770
92765	Coimbra	2018	male	8_month	septicaemia	blood	Y	ST-23	cc23	5-2, 10-2	F2-13	183	2057569
92796	Tamega_e_Sousa	2018	male	4	meningitis	CSF	Y	ST-23	cc23	5-2, 10-1	F4-1	232	2044253
92799	Porto	2018	female	88	septicaemia	blood	Y	ST-15524	cc22	5-1, 10-22	F5-1	257	2146415
92809	Lisboa	2018	female	11	meningitis	CSF	Y	ST-1655	cc23	5-1, 10-1	F4-1	253	2061396
91934	Lisboa	2019	female	4	septicaemia	blood	Y	ST-11846	cc103	5-1, 10-4	F3-4	236	2077350
91935	Porto	2019	female	87	septicaemia	blood	Y	ST-4963	cc103	5-1, 10-46	F3-9	222	2180378
91937	Tamega_e_Sousa	2019	male	10_month	meningitis_and_septicaemia	CSF	Y	ST-23	cc23	5-2, 10-1	F4-1	312	2052153
91938	Aveiro	2019	male	26	meningitis_and_septicaemia	CSF	Y	ST-13119	cc23	5-2, 10-1	F5-12	261	2046039
91949	Coimbra	2019	male	71	septicaemia	blood	Y	ST-11847	cc167	5-1, 10-4	F3-6	365	2060689
72815	Coimbra	2020	female	59	septicaemia	blood	Y	ST-23	cc23	5-1, 2-2	F5-8	260	2044617
108023	Viseu_Dao_Lafoes	2020	female	85	septicaemia	blood	Y	ST-23	cc23	5-2, 10-1	F4-1	263	2041572
108034	Cavado	2020	female	97	septicaemia	blood	Y	ST-23	cc23	5, 2	F4-1	255	2041525
92749	Lisboa	2017	male	88	septicaemia	blood	W	ST-11	cc11	5, 2	F1-1	140	2107890
92750	Porto	2017	female	62	septicaemia	blood	W	ST-11	cc11	5, 2	F1-1	143	2114642
92743	Porto	2018	female	47	septicaemia	blood	W	ST-22	cc22	18-1, 3	F4-1	242	2187266
92744	Alto_Tamega	2018	male	70	septicaemia	blood	W	ST-11	cc11	5, 2	F1-1	191	2115269
92745	Coimbra	2018	female	97	septicaemia	blood	W	ST-11	cc11	5, 2	F1-1	154	2117691
92746	Porto	2018	female	52	septicaemia	blood	W	ST-11	cc11	5, 2	F1-1	236	2082588
92747	Porto	2018	male	7_month	meningitis	CSF	W	ST-11	cc11	5, 2	F1-1	237	2080742
72830	Coimbra	2019	female	7_month	meningitis	CSF	W	ST-11	cc11	5, 2	F1-1	201	2068993
72832	Baixo_Alentejo	2019	male	90	septicaemia	blood	W	ST-11	cc11	5, 2	F1-1	257	2059321
92736	Leiria	2019	male	1	septicaemia	blood	W	ST-11	cc11	5, 2	F1-1	170	2106429
92737	Porto	2019	male	1	meningitis	CSF	W	ST-8044	cc22	18-1, 3	F5-8	288	2187808
92738	Porto	2019	female	53	septicaemia	blood	W	ST-10651	cc11	5, 2	F1-1	153	2118970
92739	Coimbra	2019	male	7_month	septicaemia	blood	W	ST-11	cc11	5, 2	F1-1	197	2107505
92740	Porto	2019	male	5_month	meningitis	CSF	W	ST-11	cc11	5-42, 2	F1-1	174	2103453
92741	Lisboa	2019	female	83	septicaemia	blood	W	ST-11	cc11	5, 2	F1-1	234	2093623
92742	Cavado	2019	male	2	septicaemia	blood	W	ST-11	cc11	5, 2	F1-1	225	2073348
108021	Lisboa	2020	male	2	meningitis	CSF	W	ST-9316	-	5-2, 10-1	F5-8	237	1934541
108026	Madeira	2020	female	51	meningitis	CSF	W	ST-11	cc11	5, 2	F1-1	249	2063474
108044	Porto	2020	male	53	septicaemia	blood	W	ST-11	cc11	5, 2	F1-1	220	2054127
92843	Leiria	2017	female	49	septicaemia	blood	C	ST-7006	-	21, 4	F-ND	85	2086550
92759	Lisboa	2018	female	42	meningitis_and_septicaemia	blood	C	ST-11	cc11	5, 2	F3-3	175	2116958
92760	Medio_Tejo	2018	female	33	septicaemia	blood	C	ST-11	cc11	5, 2	F3-3	218	2108216
92768	Lisboa	2018	female	53	septicaemia	blood	C	ST-11	cc11	5-1, 10-8	F3-6	143	2150440
92797	Porto	2018	male	72	septicaemia	blood	C	ST-11	cc11	5, 2	F3-3	229	2059461
92805	Lisboa	2018	female	35	septicaemia	blood	C	ST-11	cc11	5-1, 10-8	F3-6	260	2072901
72821	Lisboa	2019	female	40	meningitis_and_septicaemia	blood	C	ST-15456	cc11	5-1, 10-8	F3-6	191	2149421
72823	Lisboa	2019	male	68	septicaemia	blood	C	ST-11	cc11	5-1, 10-8	F3-6	160	2142384
72825	Algarve	2019	female	37	septicaemia	blood	C	ST-12394	cc11	ND, ND	F3-6	163	2132330
108032	Porto	2020	male	42	septicaemia	blood	C	ST-1157	cc1157	21-7, 16	F4-78	237	2010942
108033	Coimbra	2020	male	20	meningitis	CSF	C	ST-11	cc11	5-1, 10-8	F3-6	276	2184042
76988	Algarve	2017	male	9	meningitis_and_septicaemia	blood	Z	ST-14880	cc865	7-1, 1	F1-6	144	2222414
108024	Viseu_Dao_Lafoes	2020	male	59	septicaemia	blood	cnl	ST-53	cc53	17-1, 23-3	F1-5	241	2048672
					.
